# Supplementary material for: Green Synthesis of Silver Nanoparticles Using Jacobaea maritima and the Evaluation of Their Antibacterial and Anticancer Activities
Source: Int J Mol Sci. 2023 Nov 20;24(22):16512. doi: 10.3390/ijms242216512 (PMC10671674; doi:10.3390/ijms242216512)
Supplement: Supplementary file 1 [file ijms-24-16512-s001.zip]

Archive with 1 entries (1 files):
- ijms-2691531-supplementary.pdf
